# Supplementary material for: Usual Nutrient Intake Distribution and Prevalence of Nutrient Intake Inadequacy among Japanese Children and Adults: A Nationwide Study Based on 8-Day Dietary Records
Source: Nutrients. 2023 Dec 14;15(24):5113. doi: 10.3390/nu15245113 (PMC10746136; doi:10.3390/nu15245113)
Supplement: Supplementary file 1 [file nutrients-15-05113-s001.zip]

Archive with 1 entries (1 files):
- nutrients-2768050-supplementary.pdf
